# Supplementary material for: Hunter-gatherer admixture facilitated natural selection in Neolithic European farmers
Source: Curr Biol. Author manuscript; Available in PMC 2023 May 2. (PMC10153476; doi:10.1016/j.cub.2023.02.049)
Supplement: MMC3 [file NIHMS1882585-supplement-MMC3.xlsx]

## Sheet: Sheet4
R7.SG	Italy_Mesolithic.SG	AntonioGaoMootsScience2019	PRJEB32566	HG
R15.SG	Italy_Mesolithic.SG	AntonioGaoMootsScience2019	PRJEB32566	HG
R11.SG	Italy_Mesolithic.SG	AntonioGaoMootsScience2019	PRJEB32566	HG
I6767.SG	England_Mesolithic.SG	BraceDiekmannNatureEcologyEvolution2019	PRJEB31249	HG
KO2.SG	Hungary_Koros_EN.SG	GambaNatureCommunications2014	SRP039766	HG
Canes.SG	Iberia_HG.SG	GonzalesFortesCurrentBiology2017	PRJEB20614 / PRJEB20616	HG
Chan.SG	Iberia_HG.SG	GonzalesFortesCurrentBiology2017	PRJEB20614 / PRJEB20616	HG
M95.SG	Romania_Mesolithic_IronGates.SG	GonzalesFortesCurrentBiology2017	PRJEB20614 / PRJEB20616	HG
M96.SG	Romania_Mesolithic_IronGates.SG	GonzalesFortesCurrentBiology2017	PRJEB20614 / PRJEB20616	HG
OC.SG	Romania_Mesolithic_IronGates.SG	GonzalesFortesCurrentBiology2017	PRJEB20614 / PRJEB20616	HG
SBj.SG	Sweden_Mesolithic.SG	GuntherPLoSBiology2018	PRJEB21940	HG
SF11.SG	Sweden_Mesolithic.SG	GuntherPLoSBiology2018	PRJEB21940	HG
SF12.SG	Sweden_Mesolithic.SG	GuntherPLoSBiology2018	PRJEB21940	HG
SF9.SG	Sweden_Mesolithic.SG	GuntherPLoSBiology2018	PRJEB21940	HG
Latvia_HG2.SG	Latvia_HG.SG	JonesCurrentBiology2017	PRJEB18067	HG
Latvia_MN2.SG	Latvia_MN_Comb_Ware.SG	JonesCurrentBiology2017	PRJEB18067	HG
Bichon.SG	Switzerland_Bichon.SG	JonesNatureCommunications2015	PRJEB11364	HG
Loschbour_published.DG	Luxembourg_Loschbour_published.DG	LazaridisNature2014	PRJEB6272	HG
I0017.SG	Sweden_HG_Motala.SG	LazaridisNature2014	PRJEB6272	HG
I4914	Serbia_IronGates_Mesolithic	MathiesonNature2018	AGDP	HG
I5237	Serbia_IronGates_Mesolithic	MathiesonNature2018	AGDP	HG
I5407	Serbia_IronGates_Mesolithic	MathiesonNature2018	AGDP	HG
LaBrana1_published.SG	Iberia_HG_published.SG	OlaldeNature2014	AGDP	HG
I2650	Scotland_N	Unpublished (this is a prepublication release)	AGDP	HG
I5838	Spain_C	Unpublished (this is a prepublication release)	AGDP	HG
I4596	Latvia_HG	Unpublished (this is a prepublication release)	AGDP	HG
I4438	Latvia_HG	Unpublished (this is a prepublication release)	AGDP	HG
I4432	Latvia_HG	Unpublished (this is a prepublication release)	AGDP	HG
I4550	Latvia_HG	Unpublished (this is a prepublication release)	AGDP	HG
I4439	Latvia_HG	Unpublished (this is a prepublication release)	AGDP	HG
I4434	Latvia_HG	Unpublished (this is a prepublication release)	AGDP	HG
I4441	Latvia_HG	Unpublished (this is a prepublication release)	AGDP	HG
I4595	Latvia_HG	Unpublished (this is a prepublication release)	AGDP	HG
I4551	Latvia_HG	Unpublished (this is a prepublication release)	AGDP	HG
I4552	Latvia_HG	Unpublished (this is a prepublication release)	AGDP	HG
I4440	Latvia_HG	Unpublished (this is a prepublication release)	AGDP	HG
I4632	Latvia_HG	Unpublished (this is a prepublication release)	AGDP	HG
I4553	Latvia_HG	Unpublished (this is a prepublication release)	AGDP	HG
I4628	Latvia_HG	Unpublished (this is a prepublication release)	AGDP	HG
I4435	Latvia_MN_o3	Unpublished (this is a prepublication release)	AGDP	HG
I4437	Latvia_MN	Unpublished (this is a prepublication release)	AGDP	HG
I4436	Latvia_MN_o2	Unpublished (this is a prepublication release)	AGDP	HG
I4582	Romania_IronGates_Mesolithic_all	Unpublished (this is a prepublication release)	AGDP	HG
I4877	Serbia_IronGates_Mesolithic	Unpublished (this is a prepublication release)	AGDP	HG
I5236	Serbia_IronGates_Mesolithic	Unpublished (this is a prepublication release)	AGDP	HG
I4873	Serbia_IronGates_Mesolithic	Unpublished (this is a prepublication release)	AGDP	HG
I4878	Serbia_IronGates_Mesolithic	Unpublished (this is a prepublication release)	AGDP	HG
I5235	Serbia_IronGates_Mesolithic	Unpublished (this is a prepublication release)	AGDP	HG
I5233	Serbia_IronGates_Mesolithic	Unpublished (this is a prepublication release)	AGDP	HG
I4875	Serbia_IronGates_Mesolithic	Unpublished (this is a prepublication release)	AGDP	HG
I4916	Serbia_IronGates_Mesolithic	Unpublished (this is a prepublication release)	AGDP	HG
I5232	Serbia_IronGates_Mesolithic_o	Unpublished (this is a prepublication release)	AGDP	HG
I4917	Serbia_IronGates_Mesolithic	Unpublished (this is a prepublication release)	AGDP	HG
I4881	Serbia_IronGates_Mesolithic	Unpublished (this is a prepublication release)	AGDP	HG
I5242	Serbia_IronGates_Mesolithic	Unpublished (this is a prepublication release)	AGDP	HG
I5240	Serbia_IronGates_Mesolithic	Unpublished (this is a prepublication release)	AGDP	HG
I5244	Serbia_IronGates_Mesolithic	Unpublished (this is a prepublication release)	AGDP	HG
I4874	Serbia_IronGates_Mesolithic	Unpublished (this is a prepublication release)	AGDP	HG
I5238	Serbia_IronGates_Mesolithic	Unpublished (this is a prepublication release)	AGDP	HG
I4882	Serbia_IronGates_Mesolithic	Unpublished (this is a prepublication release)	AGDP	HG
I4880	Serbia_IronGates_Mesolithic	Unpublished (this is a prepublication release)	AGDP	HG
I5239	Serbia_IronGates_Mesolithic	Unpublished (this is a prepublication release)	AGDP	HG
I4915	Serbia_IronGates_Mesolithic	Unpublished (this is a prepublication release)	AGDP	HG
I5234	Serbia_IronGates_Mesolithic	Unpublished (this is a prepublication release)	AGDP	HG
I4876	Serbia_IronGates_Mesolithic	Unpublished (this is a prepublication release)	AGDP	HG
ASH3	Early_Middle_Neolithic_Irish.SG	CassidyNature2020	PRJEB36854	MNEO
PB357	Early_Middle_Neolithic_Irish.SG	CassidyNature2020	PRJEB36855	MNEO
PN02	Early_Middle_Neolithic_Irish.SG	CassidyNature2020	PRJEB36856	MNEO
PN112	Early_Middle_Neolithic_Irish.SG	CassidyNature2020	PRJEB36857	MNEO
PN13	Early_Middle_Neolithic_Irish.SG	CassidyNature2020	PRJEB36858	MNEO
PN04	Early_Middle_Neolithic_Irish.SG	CassidyNature2020	PRJEB36859	MNEO
PN05	Early_Neolithic_Irish.SG	CassidyNature2020	PRJEB36860	MNEO
PN10	Early_Neolithic_Irish.SG	CassidyNature2020	PRJEB36861	MNEO
PN107	Early_Neolithic_Irish.SG	CassidyNature2020	PRJEB36862	MNEO
PN113	Early_Neolithic_Irish.SG	CassidyNature2020	PRJEB36863	MNEO
BA342	Early_Neolithic_Irish.SG	CassidyNature2020	PRJEB36864	MNEO
CAK530	Late_Neolithic_Irish.SG	CassidyNature2020	PRJEB36865	MNEO
CAK531	Late_Neolithic_Irish.SG	CassidyNature2020	PRJEB36866	MNEO
CAK532	Late_Neolithic_Irish.SG	CassidyNature2020	PRJEB36867	MNEO
CAK533	Late_Neolithic_Irish.SG	CassidyNature2020	PRJEB36868	MNEO
CAK68	Late_Neolithic_Irish.SG	CassidyNature2020	PRJEB36869	MNEO
ANN1	Late_Neolithic_Irish.SG	CassidyNature2020	PRJEB36870	MNEO
ANN2	Middle_Neolithic_Irish.SG	CassidyNature2020	PRJEB36871	MNEO
ARD2	Middle_Neolithic_Irish.SG	CassidyNature2020	PRJEB36872	MNEO
ASH1	Middle_Neolithic_Irish.SG	CassidyNature2020	PRJEB36873	MNEO
BA346	Middle_Neolithic_Irish.SG	CassidyNature2020	PRJEB36874	MNEO
BAL3211	Middle_Neolithic_Irish.SG	CassidyNature2020	PRJEB36875	MNEO
BAL329	Middle_Neolithic_Irish.SG	CassidyNature2020	PRJEB36876	MNEO
BG72	Middle_Neolithic_Irish.SG	CassidyNature2020	PRJEB36877	MNEO
CH448	Middle_Neolithic_Irish.SG	CassidyNature2020	PRJEB36878	MNEO
GNM1007	Middle_Neolithic_Irish.SG	CassidyNature2020	PRJEB36879	MNEO
GNM1076	Middle_Neolithic_Irish.SG	CassidyNature2020	PRJEB36880	MNEO
JP14	Middle_Neolithic_Irish.SG	CassidyNature2020	PRJEB36881	MNEO
MB101	Middle_Neolithic_Irish.SG	CassidyNature2020	PRJEB36882	MNEO
MB6	Middle_Neolithic_Irish.SG	CassidyNature2020	PRJEB36883	MNEO
MB9889	Middle_Neolithic_Irish.SG	CassidyNature2020	PRJEB36884	MNEO
NG10	Middle_Neolithic_Irish.SG	CassidyNature2020	PRJEB36885	MNEO
NGZ1	Middle_Neolithic_Irish.SG	CassidyNature2020	PRJEB36886	MNEO
PB1327	Middle_Neolithic_Irish.SG	CassidyNature2020	PRJEB36887	MNEO
PB1794	Middle_Neolithic_Irish.SG	CassidyNature2020	PRJEB36888	MNEO
PB186	Middle_Neolithic_Irish.SG	CassidyNature2020	PRJEB36889	MNEO
PB2031	Middle_Neolithic_Irish.SG	CassidyNature2020	PRJEB36890	MNEO
PB443	Middle_Neolithic_Irish.SG	CassidyNature2020	PRJEB36891	MNEO
PB581	Middle_Neolithic_Irish.SG	CassidyNature2020	PRJEB36892	MNEO
PB672	Middle_Neolithic_Irish.SG	CassidyNature2020	PRJEB36893	MNEO
PB675	Middle_Neolithic_Irish.SG	CassidyNature2020	PRJEB36894	MNEO
PB754	Middle_Neolithic_Irish.SG	CassidyNature2020	PRJEB36895	MNEO
PB768	Middle_Neolithic_Irish.SG	CassidyNature2020	PRJEB36896	MNEO
PN03	Middle_Neolithic_Irish.SG	CassidyNature2020	PRJEB36897	MNEO
PN06	Middle_Neolithic_Irish.SG	CassidyNature2020	PRJEB36898	MNEO
PN07	Middle_Neolithic_Irish.SG	CassidyNature2020	PRJEB36899	MNEO
PN12	Middle_Neolithic_Irish.SG	CassidyNature2020	PRJEB36900	MNEO
PN16	Middle_Neolithic_Irish.SG	CassidyNature2020	PRJEB36901	MNEO
AT1	Middle_Neolithic_Irish.SG	CassidyNature2020	PRJEB36902	MNEO
AT7	Neolithic_Irish.SG	CassidyNature2020	PRJEB36903	MNEO
BAL14	Neolithic_Irish.SG	CassidyNature2020	PRJEB36904	MNEO
CAK16	Neolithic_Irish.SG	CassidyNature2020	PRJEB36905	MNEO
CAK375	Neolithic_Irish.SG	CassidyNature2020	PRJEB36906	MNEO
CAK534	Neolithic_Irish.SG	CassidyNature2020	PRJEB36907	MNEO
GNM1141	Neolithic_Irish.SG	CassidyNature2020	PRJEB36908	MNEO
GNM1187	Neolithic_Irish.SG	CassidyNature2020	PRJEB36909	MNEO
GNM1217	Neolithic_Irish.SG	CassidyNature2020	PRJEB36910	MNEO
MB4	Neolithic_Irish.SG	CassidyNature2020	PRJEB36911	MNEO
MP18	Neolithic_Irish.SG	CassidyNature2020	PRJEB36912	MNEO
NGZ2	Neolithic_Irish.SG	CassidyNature2020	PRJEB36913	MNEO
NM61	Neolithic_Irish.SG	CassidyNature2020	PRJEB36914	MNEO
PN19	Neolithic_Irish.SG	CassidyNature2020	PRJEB36915	MNEO
PN20	Neolithic_Irish.SG	CassidyNature2020	PRJEB36916	MNEO
KGH6	Neolithic_Irish.SG	CassidyNature2020	PRJEB36917	MNEO
SI118	Mesolithic_Irish.SG	CassidyNature2020	PRJEB36918	MNEO
SRA62	Mesolithic_Irish.SG	CassidyNature2020	PRJEB36919	MNEO
I2978	Scotland_N	OlaldeNature2018	AGDP	MNEO
I2980	Scotland_N	OlaldeNature2018	AGDP	MNEO
I3133	Scotland_N	OlaldeNature2018	AGDP	MNEO
I2636	Scotland_N	OlaldeNature2018	AGDP	MNEO
I2932	Scotland_N	OlaldeNature2018	AGDP	MNEO
I2988	Scotland_N	OlaldeNature2018	AGDP	MNEO
I3134	Scotland_N	OlaldeNature2018	AGDP	MNEO
I3136	Scotland_N	OlaldeNature2018	AGDP	MNEO
I2691	Scotland_N_mediumlowEEF	OlaldeNature2018	AGDP	MNEO
I3138	Scotland_N	OlaldeNature2018	AGDP	MNEO
I2660	Scotland_N_mediumlowEEF	OlaldeNature2018	AGDP	MNEO
I2659	Scotland_N	OlaldeNature2018	AGDP	MNEO
I2935	Scotland_N	Unpublished (this is a prepublication release)	AGDP	MNEO
I7554	Scotland_N	Unpublished (this is a prepublication release)	AGDP	MNEO
I3135	Scotland_N_mediumlowEEF	Unpublished (this is a prepublication release)	AGDP	MNEO
I2934	Scotland_N	Unpublished (this is a prepublication release)	AGDP	MNEO
I2637	Scotland_N	Unpublished (this is a prepublication release)	AGDP	MNEO
I1583	Turkey_N	GokhmanNatureCommunications2020	AGDP	NEO
Klei10.SG	Greece_LN.SG	HofmanovaPNAS2016	PRJEB11848	NEO
Pal7.SG	Greece_LN.SG	HofmanovaPNAS2016	PRJEB11848	NEO
Klei10.SG	Greece_LN.SG	HofmanovaPNAS2016	PRJEB11848	NEO
Rev5.SG	Greece_LN.SG	HofmanovaPNAS2016	PRJEB11848	NEO
Pal7.SG	Greece_LN.SG	HofmanovaPNAS2016	PRJEB11848	NEO
Bon001.SG	Anatolia_Boncuklu_N.SG	KilincCurrentBiology2016	PRJEB14675	NEO
Bon002.SG	Anatolia_Boncuklu_N.SG	KilincCurrentBiology2016	PRJEB14675	NEO
Bon004.SG	Anatolia_Boncuklu_N.SG	KilincCurrentBiology2016	PRJEB14675	NEO
Bon005.SG	Anatolia_Boncuklu_N.SG	KilincCurrentBiology2016	PRJEB14675	NEO
Tep002.SG	Anatolia_TepecikCiftlik_N.SG	KilincCurrentBiology2016	PRJEB14675	NEO
Tep003.SG	Anatolia_TepecikCiftlik_N.SG	KilincCurrentBiology2016	PRJEB14675	NEO
Tep004.SG	Anatolia_TepecikCiftlik_N.SG	KilincCurrentBiology2016	PRJEB14675	NEO
Tep006.SG	Anatolia_TepecikCiftlik_N.SG	KilincCurrentBiology2016	PRJEB14675	NEO
I1838	Spain_C	LipsonNature2017	AGDP	NEO
I0708	Turkey_N	MathiesonNature2015	AGDP	NEO
I0745	Turkey_N	MathiesonNature2015	AGDP	NEO
I1580	Turkey_N	MathiesonNature2015	AGDP	NEO
I1581	Turkey_N	MathiesonNature2015	AGDP	NEO
I0707	Turkey_N	MathiesonNature2015	AGDP	NEO
I0709	Turkey_N	MathiesonNature2015	AGDP	NEO
I1098	Turkey_N	MathiesonNature2015	AGDP	NEO
I7042	Hungary_MN	OlaldeNature2018	AGDP	NEO
kum6.SG	Anatolia_Kumtepe_N.SG	OmrakCurrentBiology2016	AGDP	NEO
I1507	Hungary_EN_HG_Koros	Unpublished (this is a prepublication release)	AGDP	NEO
