# Supplementary material for: Hunter-gatherer admixture facilitated natural selection in Neolithic European farmers
Source: Curr Biol. Author manuscript; Available in PMC 2023 May 2. (PMC10153476; doi:10.1016/j.cub.2023.02.049)
Supplement: MMC2 [file NIHMS1882585-supplement-MMC2.xls]

## Sheet: all_meta_cols_pops
IND	GROUP	POP
BAL003.A0101	BAL003	HG
BDB001	BDB001	HG
BerryAuBac_published	BerryAuBac	HG
Bockstein_published_d	Bockstein	HG
BOT005	BOT005	HG
Canes.SG	Canes	HG
Chan.SG	Chan	HG
Chaudardes1_published_d	Chaudardes1	HG
CMS001_merged	CMS001	HG
Continenza_d	Continenza	HG
Donkalnis4	Donkalnis4	HG
Donkalnis6	Donkalnis6	HG
Donkalnis7	Donkalnis7	HG
Falkenstein	Falkenstein	HG
Falkenstein_published_d	Falkenstein	HG
I0001	I0001	HG
I0011	I0011	HG
I0012	I0012	HG
I0013	I0013	HG
I0014	I0014	HG
I0015	I0015	HG
I0017	I0017	HG
I0585	I0585	HG
I1507	I1507	HG
I1875	I1875	HG
I2158	I2158	HG
I2534	I2534	HG
I3025_all.SG	I3025	HG
I3065.SG	I3065	HG
I3209	I3209	HG
I4081_published	I4081	HG
I4432	I4432	HG
I4434	I4434	HG
I4437	I4437	HG
I4438	I4438	HG
I4439	I4439	HG
I4440	I4440	HG
I4441	I4441	HG
I4550	I4550	HG
I4551	I4551	HG
I4552	I4552	HG
I4553	I4553	HG
I4582	I4582	HG
I4595	I4595	HG
I4596	I4596	HG
I4607	I4607	HG
I4626	I4626	HG
I4627	I4627	HG
I4628	I4628	HG
I4630	I4630	HG
I4632	I4632	HG
I4655_published	I4655	HG
I4657_published	I4657	HG
I4660	I4660	HG
I4870	I4870	HG
I4871	I4871	HG
I4872	I4872	HG
I4873	I4873	HG
I4874	I4874	HG
I4875	I4875	HG
I4876	I4876	HG
I4877	I4877	HG
I4878	I4878	HG
I4880	I4880	HG
I4881_published	I4881	HG
I4914_published	I4914	HG
I4915	I4915	HG
I4916	I4916	HG
I4917	I4917	HG
I4971	I4971	HG
I5233	I5233	HG
I5234	I5234	HG
I5235	I5235	HG
I5236	I5236	HG
I5237	I5237	HG
I5238	I5238	HG
I5239	I5239	HG
I5240	I5240	HG
I5242	I5242	HG
I5244	I5244	HG
I5401	I5401	HG
I5402	I5402	HG
I5407	I5407	HG
I5409_published	I5409	HG
I5411	I5411	HG
I5772	I5772	HG
I5773_published	I5773	HG
I6744	I6744	HG
I6745	I6745	HG
I6754	I6754	HG
I6767	I6767	HG
Iboussieres25-1	Iboussieres25-1	HG
Iboussieres31-2	Iboussieres31-2	HG
Iboussieres39_published_d	Iboussieres39	HG
KGH6.SG	KGH6	HG
Kivisaare3	Kivisaare3	HG
Kretuonas1	Kretuonas1	HG
Kretuonas2	Kretuonas2	HG
Kretuonas4	Kretuonas4	HG
LaBrana1_published.SG	I0585	HG
Latvia_HG1.SG	I4632	HG
Latvia_HG2.SG	I4626	HG
Latvia_MN1.SG	I4627	HG
LesCloseaux13_published_d	LesCloseaux13	HG
Loschbour_published.DG	I0001	HG
M95.SG	M95	HG
M96.SG	M96	HG
MotalaAA	MotalaAA	HG
N22.SG	N22	HG
OC.SG	I5408	HG
Ofnet_published_d	Ofnet	HG
PER3023.SG	PER3023	HG
PER503.SG	PER503	HG
R11.SG	I26771	HG
R15.SG	I26772	HG
R7.SG	I26770	HG
Ranchot88_published_d	Ranchot88	HG
SB514B2_lib.SG	I3065	HG
SBj.SG	SBj	HG
SF12.SG	SF12	HG
SF9.SG	SF9	HG
Spiginas1	Spiginas1	HG
Spiginas4	Spiginas4	HG
SRA62.SG	SRA62	HG
Veibri4	Veibri4	HG
1H07.SG	1H07	MNEO
1H14.SG	1H14	MNEO
2H06.SG	2H06	MNEO
2H07.SG	2H07	MNEO
2H10.SG	2H10	MNEO
2H11.SG	2H11	MNEO
ANI152	ANI152	MNEO
ANI153	ANI153	MNEO
ANI159-ANI181	merge_ANI159_ANI181	MNEO
ANI160	ANI160	MNEO
ANN1.SG	ANN1	MNEO
ANN2.SG	ANN2	MNEO
ARD2.SG	ARD2	MNEO
ASH1.SG	ASH1	MNEO
ASH3.SG	ASH3	MNEO
atp005.SG	atp005	MNEO
ATP3.SG	ATP3	MNEO
ATP7.SG	ATP7	MNEO
bal004.SG	bal004	MNEO
bally.SG	bally	MNEO
BERG02-2.SG	BERG02-2	MNEO
BERG157-2.SG	BERG157-2	MNEO
BERG157-7.SG	BERG157-7	MNEO
BG72.SG	BG72	MNEO
BLP10.SG	BLP10	MNEO
BOT.1.SG	BOT.1	MNEO
BRZ001	BRZ001	MNEO
BRZ002	BRZ002	MNEO
BUCH2.SG	BUCH2	MNEO
c40331.SG	c40331	MNEO
CabecoArruda117B.SG	CabecoArruda117B	MNEO
CabecoArruda122A.SG	I11600	MNEO
car004-ALL_DATA.SG	car004	MNEO
CB13.SG	CB13	MNEO
CH448.SG	CH448	MNEO
CHA001_merged	CHA001_merged	MNEO
CHA002_merged	CHA002	MNEO
CHA003_merged	CHA003	MNEO
CHA004.A0102	CHA004	MNEO
CRE20D.SG	CRE20D	MNEO
ELT002_merged	ELT002	MNEO
ELT006_merged	ELT006	MNEO
Es97-1.SG	Es97-1	MNEO
FIL004	FIL004	MNEO
FLR001	FLR001	MNEO
FLR002	FLR002	MNEO
FLR003	FLR003	MNEO
FLR004	FLR004	MNEO
FLR005	FLR005	MNEO
FLR007	FLR007	MNEO
FLR010	FLR010	MNEO
FLR013	FLR013	MNEO
FLR014	FLR014	MNEO
FUC003_merged	FUC003	MNEO
GNM1007.SG	GNM1007	MNEO
GNM1076.SG	GNM1076	MNEO
Gokhem5.SG	Gokhem5	MNEO
GRG003	GRG003	MNEO
GRG015	GRG015	MNEO
GRG019	GRG019	MNEO
GRG022	GRG022	MNEO
GRG028	GRG028	MNEO
GRG032	GRG032	MNEO
GRG043	GRG043	MNEO
GRG049	GRG049	MNEO
GRG050	GRG050	MNEO
GRG052	GRG052	MNEO
GRG056	GRG056	MNEO
HOL001	HOL001	MNEO
HOL002	HOL002	MNEO
HOL004	HOL004	MNEO
I0166	I0166	MNEO
I0172	I0172	MNEO
I0405	I0405	MNEO
I0406	I0406	MNEO
I0407	I0407	MNEO
I0408	I0408	MNEO
I0409	I0409	MNEO
I0410	I0410	MNEO
I0412	I0412	MNEO
I0413	I0413	MNEO
I0447_published	I0447	MNEO
I0449	I0449	MNEO
I0518	I0518	MNEO
I0519	I0519	MNEO
I0520	I0520	MNEO
I0551	I0551	MNEO
I0559	I0559	MNEO
I0560	I0560	MNEO
I0706	I0706	MNEO
I0725	I0725	MNEO
I0781	I0781	MNEO
I0785	I0785	MNEO
I0800	I0800	MNEO
I0802	I0802	MNEO
I0807	I0807	MNEO
I10046	I10046	MNEO
I10047	I10047	MNEO
I10048	I10048	MNEO
I10049	I10049	MNEO
I10050	I10050	MNEO
I10052	I10052	MNEO
I10053	I10053	MNEO
I10054	I10054	MNEO
I10055	I10055	MNEO
I10056	I10056	MNEO
I10057	I10057	MNEO
I10062	I10062	MNEO
I10063	I10063	MNEO
I10064	I10064	MNEO
I10065	I10065	MNEO
I10069	I10069	MNEO
I10070	I10070	MNEO
I10071	I10071	MNEO
I10072	I10072	MNEO
I10271	I10271	MNEO
I10272	I10272	MNEO
I10273	I10273	MNEO
I10274	I10274	MNEO
I10275	I10275	MNEO
I10291	I10291	MNEO
I10292	I10292	MNEO
I10293	I10293	MNEO
I10294	I10294	MNEO
I10295	I10295	MNEO
I10297	I10297	MNEO
I10299	I10299	MNEO
I10303	I10303	MNEO
I10942	I10942	MNEO
I1108	I1108	MNEO
I1113	I1113	MNEO
I11248	I11248	MNEO
I11249	I11249	MNEO
I11300	I11300	MNEO
I11301	I11301	MNEO
I11599	I11599	MNEO
I11601	I11601	MNEO
I11902	I11902	MNEO
I11906	I11906	MNEO
I11929	I11929	MNEO
I11933	I11933	MNEO
I1295	I1295	MNEO
I1296_published	I1296	MNEO
I1297	I1297	MNEO
I14167	I14167	MNEO
I14169	I14169	MNEO
I14170	I14170	MNEO
I14171	I14171	MNEO
I14172	I14172	MNEO
I14173	I14173	MNEO
I14174	I14174	MNEO
I14175	I14175	MNEO
I1495	I1495	MNEO
I1497	I1497	MNEO
I1498	I1498	MNEO
I1499	I1499	MNEO
I1500	I1500	MNEO
I1505	I1505	MNEO
I1506	I1506	MNEO
I1560_d	I1560	MNEO
I1563	I1563	MNEO
I1593	I1593	MNEO
I1594	I1594	MNEO
I15943_published	I15943	MNEO
I15944_d	I15944	MNEO
I15945	I15945	MNEO
I15946	I15946	MNEO
I15947_d	I15947	MNEO
I16121	I16121	MNEO
I16122	I16122	MNEO
I16165	I16165	MNEO
I16166	I16166	MNEO
I16168	I16168	MNEO
I16183	I16183	MNEO
I1838	I1838	MNEO
I1878_published	I1878	MNEO
I1890	I1890	MNEO
I1891	I1891	MNEO
I1893	I1893	MNEO
I1895_published	I1895	MNEO
I1899	I1899	MNEO
I1900	I1900	MNEO
I1901	I1901	MNEO
I1902_published	I1902	MNEO
I1905_published	I1905	MNEO
I1906	I1906	MNEO
I1907_published	I1907	MNEO
I1908	I1908	MNEO
I1909	I1909	MNEO
I1926	I1926	MNEO
I1972	I1972	MNEO
I2110	I2110	MNEO
I2111_published	I2111	MNEO
I2199	I2199	MNEO
I2215_published	I2215	MNEO
I2216_published	I2216	MNEO
I2351	I2351	MNEO
I2352	I2352	MNEO
I2353	I2353	MNEO
I2354	I2354	MNEO
I2355	I2355	MNEO
I2357_all	I2357	MNEO
I2358	I2358	MNEO
I2366_published	I2366	MNEO
I2367_published	I2367	MNEO
I2369	I2369	MNEO
I2370	I2370	MNEO
I2371	I2371	MNEO
I2375	I2375	MNEO
I2376	I2376	MNEO
I2377	I2377	MNEO
I2378	I2378	MNEO
I2379	I2379	MNEO
I2380	I2380	MNEO
I2382	I2382	MNEO
I2384_published	I2384	MNEO
I2387	I2387	MNEO
I2394	I2394	MNEO
I2395	I2395	MNEO
I2405_published	I2405	MNEO
I2423	I2423	MNEO
I2424	I2424	MNEO
I2425	I2425	MNEO
I2426_published	I2426	MNEO
I2427	I2427	MNEO
I2430	I2430	MNEO
I2431	I2431	MNEO
I2434	I2434	MNEO
I2441	I2441	MNEO
I2509	I2509	MNEO
I2519	I2519	MNEO
I2521	I2521	MNEO
I2526	I2526	MNEO
I2605	I2605	MNEO
I2606	I2606	MNEO
I2633	I2633	MNEO
I2634	I2634	MNEO
I2635	I2635	MNEO
I2636	I2636	MNEO
I2637	I2637	MNEO
I2650	I2650	MNEO
I2651	I2651	MNEO
I2657	I2657	MNEO
I2659	I2659	MNEO
I2660	I2660	MNEO
I2691	I2691	MNEO
I2743	I2743	MNEO
I2744	I2744	MNEO
I2745	I2745	MNEO
I2746	I2746	MNEO
I2752	I2752	MNEO
I2753	I2753	MNEO
I2754	I2754	MNEO
I2755	I2755	MNEO
I2763	I2763	MNEO
I2783	I2783	MNEO
I2785	I2785	MNEO
I2788	I2788	MNEO
I2789	I2789	MNEO
I2790_published	I2790	MNEO
I2791_published	I2791	MNEO
I2793_published	I2793	MNEO
I2796_published	I2796	MNEO
I2934	I2934	MNEO
I2935	I2935	MNEO
I2978	I2978	MNEO
I2979	I2979	MNEO
I2980	I2980	MNEO
I2988	I2988	MNEO
I3005	I3005	MNEO
I3023	I3023	MNEO
I3033	I3033	MNEO
I3040	I3040	MNEO
I3041	I3041	MNEO
I3068	I3068	MNEO
I3085	I3085	MNEO
I3133	I3133	MNEO
I3134	I3134	MNEO
I3135	I3135	MNEO
I3136	I3136	MNEO
I3137_published	I3137	MNEO
I3151_published	I3151	MNEO
I3214	I3214	MNEO
I3273_published	I3273	MNEO
I3535	I3535	MNEO
I4062	I4062	MNEO
I4063	I4063	MNEO
I4065	I4065	MNEO
I4088	I4088	MNEO
I4089	I4089	MNEO
I4183	I4183	MNEO
I4184	I4184	MNEO
I4185	I4185	MNEO
I4186	I4186	MNEO
I4187	I4187	MNEO
I4188_published	I4188	MNEO
I4189	I4189	MNEO
I4199	I4199	MNEO
I4304	I4304	MNEO
I4305	I4305	MNEO
I4308	I4308	MNEO
I4893	I4893	MNEO
I4894	I4894	MNEO
I4918	I4918	MNEO
I4949_published	I4949	MNEO
I5070	I5070	MNEO
I5076	I5076	MNEO
I5117	I5117	MNEO
I5118	I5118	MNEO
I5119	I5119	MNEO
I5204	I5204	MNEO
I5208	I5208	MNEO
I5232	I5232	MNEO
I5359	I5359	MNEO
I5366	I5366	MNEO
I5370	I5370	MNEO
I5371	I5371	MNEO
I5428	I5428	MNEO
I6677	I6677	MNEO
I6746	I6746	MNEO
I6747	I6747	MNEO
I6751	I6751	MNEO
I6753	I6753	MNEO
I6755	I6755	MNEO
I6757	I6757	MNEO
I6759	I6759	MNEO
I6760	I6760	MNEO
I6761	I6761	MNEO
I6762	I6762	MNEO
I6764	I6764	MNEO
I6766	I6766	MNEO
I6912_all_published	I6912	MNEO
I6913_published	I6913	MNEO
I7042	I7042	MNEO
I7160_published	I7160	MNEO
I7186	I7186	MNEO
I7187	I7187	MNEO
I7188	I7188	MNEO
I7189	I7189	MNEO
I7191	I7191	MNEO
I7192	I7192	MNEO
I7193	I7193	MNEO
I7194	I7194	MNEO
I7272	I7272	MNEO
I7547	I7547	MNEO
I7549	I7549	MNEO
I7550	I7550	MNEO
I7554	I7554	MNEO
I7594	I7594	MNEO
I7598	I7598	MNEO
I7600	I7600	MNEO
I7601	I7601	MNEO
I7602	I7602	MNEO
I7603	I7603	MNEO
I7604	I7604	MNEO
I7606	I7606	MNEO
I7643	I7643	MNEO
I7644	I7644	MNEO
I7645	I7645	MNEO
I7646	I7646	MNEO
I7647	I7647	MNEO
I8134	I8134	MNEO
I8566	I8566	MNEO
I8567	I8567	MNEO
I8568	I8568	MNEO
KOB002	KOB002	MNEO
KOB003	KOB003	MNEO
KOB004	KOB004	MNEO
KOB005	KOB005	MNEO
Kvarlov5164	Kvarlov5164	MNEO
lai001.SG	lai001	MNEO
LBR001	LBR001	MNEO
LBR002	LBR002	MNEO
LBR003	LBR003	MNEO
LBR004	LBR004	MNEO
LBR005	LBR005	MNEO
LON003	LON003_LON004	MNEO
LugarCanto41.SG	LugarCanto41	MNEO
LugarCanto42.SG	LugarCanto42	MNEO
LugarCanto44.SG	LugarCanto44	MNEO
LugarCanto45.SG	LugarCanto45	MNEO
MA79	JK2724	MNEO
MA89	JK2804	MNEO
MB6.SG	MB6	MNEO
mid001.SG	mid001	MNEO
mid002.SG	mid002	MNEO
Mor6.SG	Mor6	MNEO
mur.SG	mur	MNEO
MX213	MX213	MNEO
N18.SG	N18	MNEO
N19.SG	N19	MNEO
N20.SG	N20	MNEO
N25.SG	N25	MNEO
N26.SG	N26	MNEO
N27.SG	N27	MNEO
N28.SG	N28	MNEO
N31.SG	N31	MNEO
N36.SG	N36	MNEO
N42.SG	N42	MNEO
NE2.SG	I1498	MNEO
NER001	NER001	MNEO
NG10.SG	NG10	MNEO
NGZ1.SG	NGZ1	MNEO
NOE001	NOE001	MNEO
NOE002	NOE002	MNEO
OBN006	OBN006	MNEO
OBN007	OBN007	MNEO
OBN008	OBN008	MNEO
OBN009	OBN009	MNEO
OBN010	OBN010	MNEO
OBN011	OBN011	MNEO
PB1327.SG	PB1327	MNEO
PB1794.SG	PB1794	MNEO
PB186.SG	PB186	MNEO
PB2031.SG	PB2031	MNEO
PB357.SG	PB357	MNEO
PB443.SG	PB443	MNEO
PB581.SG	PB581	MNEO
PB672.SG	PB672	MNEO
PB675.SG	PB675	MNEO
PB754.SG	PB754	MNEO
PB768.SG	PB768	MNEO
PEN001_real1	PEN001_real1	MNEO
PEN001_real2	PEN001_real2	MNEO
PEN003	PEN003	MNEO
Pir4.SG	Pir4	MNEO
PN02.SG	PN02	MNEO
PN03.SG	PN03	MNEO
PN04.SG	PN04	MNEO
PN05.SG	PN05	MNEO
PN06.SG	PN06	MNEO
PN07.SG	PN07	MNEO
PN107.SG	PN107	MNEO
PN10_PN113.SG	PN10_PN113	MNEO
PN112.SG	PN112	MNEO
PN12.SG	PN12	MNEO
PN13.SG	PN13	MNEO
PN16.SG	PN16	MNEO
por002.SG	por002	MNEO
PRI001	PRI001	MNEO
PRI006	PRI006	MNEO
prs002-ALL_DATA.SG	prs002	MNEO
prs003-ALL_DATA.SG	prs003/015	MNEO
prs006-ALL_DATA.SG	prs006/011	MNEO
prs009-ALL_DATA.SG	prs008/009	MNEO
prs010-ALL_DATA.SG	prs010	MNEO
prs012-ALL_DATA.SG	prs012	MNEO
prs013-ALL_DATA.SG	prs013/014	MNEO
prs016-ALL_DATA.SG	prs016	MNEO
prs018-ALL_DATA.SG	prs018	MNEO
PSS4693.SG	PSS4693	MNEO
R1014.SG	R1014	MNEO
R10.SG	R10	MNEO
R16.SG	R16	MNEO
R17.SG	R17	MNEO
R18.SG	R18	MNEO
R19.SG	I16762	MNEO
R24.SG	R24	MNEO
R2.SG	R2	MNEO
R3.SG	R3	MNEO
R6.SG	R6	MNEO
R8.SG	R8	MNEO
R9.SG	R9	MNEO
RA42	RA42	MNEO
RA43	RA43	MNEO
RISE487.SG	RISE487	MNEO
ROS102.SG	ROS102	MNEO
ROS45.SG	ROS45	MNEO
ROS78.SG	ROS78	MNEO
ROS82.SG	ROS82	MNEO
ROUQCC.SG	ROUQCC	MNEO
ROUQEE.SG	ROUQEE	MNEO
ROUQFF.SG	ROUQFF	MNEO
ROUQHH.SG	ROUQHH	MNEO
ROUQV.SG	ROUQV	MNEO
ROUQW.SG	ROUQW	MNEO
san216.SG	san216	MNEO
SB338B2_lib.SG	I3005	MNEO
SB462A2_lib.SG	I3033	MNEO
SB577A_lib.SG	I6770	MNEO
SID005	SID005	MNEO
Stuttgart_published.DG	I0018	MNEO
SUC008	SUC008	MNEO
TGM008	TGM008	MNEO
TOR.11.SG	TOR.11	MNEO
TOR.6.SG	TOR.6	MNEO
TOR.8.SG	TOR.8	MNEO
TRPTN_611.SG	611	MNEO
TU875_SX9	TU875(SX9)	MNEO
TU877_SX11	TU877(SX11)	MNEO
TU915_SX29	TU915(SX29)	MNEO
TU916_SX30	TU916(SX30)	MNEO
TUC007	TUC007	MNEO
VLI004	VLI004	MNEO
VLI006	VLI006	MNEO
WET370.SG	WET370	MNEO
WEZ16.SG	WEZ16	MNEO
Bar31.SG	Bar31	NEO
Bar8.SG	Bar8	NEO
I0174	I0174	NEO
I0633	I0633	NEO
I0634	I0634	NEO
I0676	I0676	NEO
I0698_published	I0698	NEO
I0704_published	I0704	NEO
I0707	I0707	NEO
I0708	I0708	NEO
I0709	I0709	NEO
I0723_published	I0723	NEO
I0724_published	I0724	NEO
I0726	I0726	NEO
I0727_published	I0727	NEO
I0736	I0736	NEO
I0744	I0744	NEO
I0745	I0745	NEO
I0746	I0746	NEO
I1096	I1096	NEO
I1098	I1098	NEO
I1099	I1099	NEO
I1100	I1100	NEO
I1101	I1101	NEO
I1102	I1102	NEO
I1103	I1103	NEO
I1109	I1109	NEO
I1131	I1131	NEO
I1298_published	I1298	NEO
I1508	I1508	NEO
I1579_published	I1579	NEO
I1580_published	I1580	NEO
I1581_published	I1581	NEO
I1583_published	I1583	NEO
I1585_published	I1585	NEO
I1876	I1876	NEO
I1877_all	I1877	NEO
I1880	I1880	NEO
I1887	I1887	NEO
I1889	I1889	NEO
I1894	I1894	NEO
I1896	I1896	NEO
I2373_d	I2373	NEO
I2529_published	I2529	NEO
I2532	I2532	NEO
I2533	I2533	NEO
I2794	I2794	NEO
I3433	I3433	NEO
I3947	I3947	NEO
I3948	I3948	NEO
I5427	I5427	NEO
Klei10.SG	Klei10	NEO
KO2.SG	I1508	NEO
Pal7.SG	Pal7	NEO
Rev5.SG	Rev5	NEO
